# Supplementary material for: Global DNA Methylation Profiling Reveals Differentially Methylated CpGs between Salivary Gland Pleomorphic Adenomas with Distinct Clinical Course
Source: Int J Mol Sci. 2022 May 25;23(11):5962. doi: 10.3390/ijms23115962 (PMC9180868; doi:10.3390/ijms23115962)
Supplement: Supplementary file 1 [file ijms-23-05962-s001.zip]

Archive with 7 entries (7 files):
- Supplementary Figures.pdf
- Supplementary Table S1.pdf
- Supplementary Table S2.pdf
- Supplementary Table S3.pdf
- Supplementary Table S4.pdf
- Supplementary Table S5.pdf
- Supplementary Table S6.pdf
